# Supplementary material for: The Sound of Memory: Investigating Music Therapy’s Cognitive Benefits in Patients with Dementia—A Network Meta-Analysis of Randomized Controlled Trials
Source: J Pers Med. 2024 May 8;14(5):497. doi: 10.3390/jpm14050497 (PMC11122286; doi:10.3390/jpm14050497)
Supplement: Supplementary file 1 [file jpm-14-00497-s001.zip]

Archive with 1 entries (1 files):
- jpm-2985970-supplementary.pdf
